# Supplementary material for: Diabetic Pregnancy and Maternal High-Fat Diet Impair Mitochondrial Dynamism in the Developing Fetal Rat Heart by Sex-Specific Mechanisms
Source: Int J Mol Sci. 2019 Jun 25;20(12):3090. doi: 10.3390/ijms20123090 (PMC6627740; doi:10.3390/ijms20123090)
Supplement: Supplementary file 1 [file ijms-20-03090-s001.zip]

Archive with 2 entries (2 files):
- Supplementary.pdf
- Video S1.avi
